# Supplementary material for: Evaluation of Blended Poly(3-hydroxybutyrate-co-3-hydroxyhexanoate) Properties Containing Various 3HHx Monomers
Source: Polymers (Basel). 2024 Oct 31;16(21):3077. doi: 10.3390/polym16213077 (PMC11548210; doi:10.3390/polym16213077)
Supplement: Supplementary file 1 [file polymers-16-03077-s001.zip]

Archive with 1 entries (1 files):
- polymers-3261328-supplementary.pdf
